# Supplementary material for: Spatial Variability of Grapevine Bud Burst Percentage and Its Association with Soil Properties at Field Scale
Source: PLoS One. 2016 Oct 31;11(10):e0165738. doi: 10.1371/journal.pone.0165738 (PMC5087955; doi:10.1371/journal.pone.0165738)
Supplement: S1 Table — (XLSX) [file pone.0165738.s001.xlsx]

## Sheet: Sheet1
x	y	Elevation	BB2012	BB2013	N	P	K	SOC	Ca	Mg	clay	silt	sand	bd		2012				Irrigation(mm)	2013				Irrigation(mm)
m	m	m	%	%	%	%	%	%	mg/kg	mg/kg	%	%	%	g/cm3		Date	temp℃				Date	temp℃
275	0	1576.71	48.2143	51.33	0.06	0.104	1.762	1.216	2900.08	306.77	13.069	63.323	23.609	1.425			min	mean	max			min	mean	max
250	0	1576.81	40.625	52.78	0.049	0.116	1.961	0.994	3007.99	300.019	15.384	75.511	9.105	1.5		2013-04-15	6	12	18		2013-04-15	13.016	17.9782	23.497
225	0	1576.72	36.5306	43.48	0.065	0.118	1.996	1.213	2897.88	332.404	14.681	71.881	13.439	1.563		2013-04-16	7	12.5	18		2013-04-16	9.312	17.4585	26.304
200	0	1576.85	54.5455	74.19	0.055	0.105	1.893	1.089	3351.47	324.367	15.293	69.164	15.543	1.539		2013-04-17	6	12.5	19		2013-04-17	8.817	16.1634	25.963	70
175	0	1576.71	34.9206	61.54	0.051	0.105	2.078	1.095	3198.84	350.443	16.406	69.074	14.52	1.393		2013-04-18	7	13.5	20		2013-04-18	2.503	7.27505	12.268
150	0	1576.66	53.1646	79.17	0.057	0.123	1.985	1.105	3195.71	324.107	15.357	67.001	17.642	1.491		2013-04-19	5	11.5	18		2013-04-19	3.564	10.2912	17.177
125	0	1576.61	70	74.42	0.048	0.139	2.079	0.695	2687.56	312.51	13.049	65.08	21.872	1.528		2013-04-20	7	13.5	20		2013-04-20	5.693	12.35	19.199
100	0	1576.4	64	58.54	0.044	0.154	1.976	1.065	2537.03	330.606	11.506	61.771	26.723	1.636		2013-04-21	8	16	24		2013-04-21	6.636	15.5049	23.016
75	0	1576.35	55.5556	62.5	0.024	0.118	1.883	1.159	2387.54	202.397	10.08	52.981	36.939	1.657		2013-04-22	10	18	26		2013-04-22	12.05	15.3818	21.509
50	0	1576.04	75	62.22	0.038	0.078	1.881	1.052	2578.83	225.504	10.807	57.559	31.634	1.53		2013-04-23	3	12	21		2013-04-23	6.204	13.2126	19.793
50	25	1575.82	51.4286	73.47	0.039	0.07	2.015	0.782	3505.25	294.102	13.833	70.395	15.772	1.429		2013-04-24	1	7	13		2013-04-24	2.182	13.0139	23.04
75	25	1575.92	56.5217	64.29	0.041	0.067	1.761	0.875	4000.85	245.193	14.952	68.807	16.242	1.688		2013-04-25	1	9.5	18		2013-04-25	1.153	15.1097	25.939
100	25	1576.3	51.8519	80.95	0.049	0.196	1.739	0.728	3001.67	319.655	15.572	68.204	16.224	1.418		2013-04-26	5	14	23		2013-04-26	5.05	18.3818	29.414
125	25	1576.14	58.0952	78.85	0.05	0.15	1.722	0.969	2882.32	302.559	15.059	66.804	18.137	1.473		2013-04-27	9	16.5	24		2013-04-27	9.435	20.2437	28.841
150	25	1576.3	54.2857	68.66	0.043	0.138	1.653	0.757	2853.83	326.71	15.28	68.639	16.082	1.525		2013-04-28	11	18	25		2013-04-28	10.907	15.9698	20.079
175	25	1576.4	65.9091	66.67	0.046	0.125	1.785	0.772	3146.59	346.551	17.457	70.637	11.906	1.558		2013-04-29	13	19.5	26		2013-04-29	12.243	16.9228	23.785	70
200	25	1576.72	51.0345	76.67	0.054	0.131	1.686	0.881	3093.08	403.569	17.564	71.328	11.107	1.507		2013-04-30	10	14.5	19		2013-04-30	7.569	17.3577	25.817
225	25	1576.22	36.3636	41.18	0.067	0.065	1.759	1.054	3799.61	461.52	17.629	70.09	12.281	1.518		2013-05-01	12	17.5	23		2013-05-01	11.37	18.4663	25.258
250	25	1576.24	41.4286	45	0.05	0.065	1.757	0.797	3331.34	390.435	17.754	70.024	12.222	1.551		2013-05-02	13	18.5	24		2013-05-02	8.792	19.0623	26.842
275	25	1576.1	54.0984	63.16	0.04	0.06	1.55	0.775	3108.48	329.399	13.249	67.389	19.362	1.54		2013-05-03	12	16.5	21		2013-05-03	6.965	18.8173	27.112
275	50	1576.1	53.1579	51.39	0.065	0.112	1.573	0.766	2567.74	352.701	12.499	72.53	14.97	1.528		2013-05-04	12	16	20	70	2013-05-04	9.238	17.705	26.671
250	50	1576.21	60	65.38	0.06	0.147	1.681	0.894	3314.56	411.16	17.079	69.856	13.065	1.541		2013-05-05	13	17.5	22		2013-05-05	9.386	17.3586	24.219
225	50	1576.15	66.6667	60.56	0.054	0.072	1.647	0.857	3243.83	369.572	18.365	70.785	10.85	1.574
200	50	1576.08	61.9048	58.06	0.067	0.083	1.779	1.044	3327.6	395.7	21	72.746	6.254	1.654
175	50	1576.31	58.6957	63.24	0.051	0.054	1.73	0.886	3346.68	357.822	17.883	71.361	10.756	1.612
150	50	1575.99	59.4595	43.55	0.055	0.102	1.726	0.671	3281.84	305.549	13.957	71.832	14.211	1.535
125	50	1575.92	65.7895	74.67	0.051	0.136	1.74	0.762	3326.46	296.989	15.691	70.077	14.232	1.489
100	50	1575.96	62	73.85	0.049	0.165	1.764	0.734	3325.45	278.889	15.079	72.283	12.639	1.51
75	50	1575.84	70.7317	64.91	0.024	0.053	1.428	0.542	3071.9	280.383	14.033	64.057	21.91	1.707
50	50	1575.82	72	61.54	0.077	0.054	1.354	0.44	3029.94	242.499	15.088	69.609	15.303	1.643
25	50	1575.68	31.4286	61.11	0.04	0.126	1.609	0.716	2783.94	429.1	15.083	66.657	18.26	1.559
0	50	1575.01	37.8378	62.9	0.041	0.087	1.686	0.959	3652.81	403.118	15.28	71.13	13.59	1.496
0	75	1576.32	45	78.21	0.03	0.051	1.523	0.704	3353.23	396.3	14.007	64.531	21.463	1.468
25	75	1576.32	56.8421	69.35	0.049	0.068	1.535	0.585	3314.12	325.529	13.454	65.19	21.356	1.642
50	75	1576.66	55	55.56	0.05	0.034	1.404	0.48	2738	200.067	9.635	64.055	26.311	1.677
75	75	1576.62	45.7143	63.08	0.037	0.074	1.668	0.87	3181.68	349.035	14.114	66.649	19.237	1.576
100	75	1576.94	60.9756	55.17	0.045	0.13	1.705	0.815	3620.53	351.372	18.696	70.692	10.612	1.446
125	75	1577.08	51.2821	64.38	0.047	0.082	1.836	0.629	3374.13	327.665	14.403	67.115	18.482	1.532
150	75	1577.36	45	60.66	0.04	0.096	1.928	0.664	3945.3	375.835	15.701	71.883	12.416	1.469
175	75	1574.94	57.2549	64.18	0.056	0.108	1.957	0.742	3502.94	402.107	20.942	69.888	9.169	1.608
200	75	1575.1	39.6226	55.56	0.048	0.092	1.926	0.685	3657.38	380.362	18.926	71.802	9.272	1.578
225	75	1574.94	57.1429	63.79	0.057	0.113	1.82	0.869	3136.86	341.745	16.161	69.089	14.751	1.494
250	75	1575.11	63.3803	66.2	0.059	0.139	1.889	0.726	3384.14	377.947	16.564	70.506	12.929	1.55
275	75	1575.31	40	61.54	0.063	0.05	1.856	0.825	3351.69	321.654	15.154	70.662	14.184	1.499
275	100	1575.22	51.5745	47.76	0.041	0.092	1.724	0.724	3314.67	314.089	14.949	69.465	15.586	1.474
250	100	1575.1	18.7755	10.2	0.051	0.13	1.908	1.004	3733.66	345.637	17.123	69.641	13.236	1.603
225	100	1575.19	51.2245	45.07	0.057	0.072	1.8	0.872	3513.83	343.833	16.593	69.942	13.464	1.559
200	100	1575.33	45.4545	51.79	0.06	0.077	1.902	0.933	3565.36	420.31	19.558	71.803	8.639	1.589
175	100	1575.13	40.9091	53.13	0.068	0.096	1.961	1.026	3516.8	345.065	18.034	70.472	6.494	1.547
150	100	1575.1	72.2222	63.64	0.048	0.089	1.76	1.146	3665.52	331.605	16.469	64.485	19.047	1.61
125	100	1575.03	75	66.13	0.056	0.116	1.652	1.079	3256.87	305.266	14.669	67.04	18.291	1.645
100	100	1575.13	58.1818	61.11	0.054	0.134	1.782	1.233	3829.64	285.21	14.651	68.246	17.103	1.576
75	100	1574.85	44.1176	61.82	0.031	0.197	1.773	0.831	3059.58	244.746	14.938	67.754	17.308	1.485
50	100	1575.02	57.3913	52.24	0.04	0.055	1.579	0.593	3098.47	252.425	16.322	59.705	23.973	1.672
25	100	1574.86	53.7037	70.49	0.047	0.125	1.732	0.615	3957.68	287.253	14.319	69.629	16.052	1.528
0	100	1574.4	56	73.61	0.051	0.149	1.883	0.786	3761.22	340.971	18.679	71.209	10.112	1.542
0	125	1573.99	54.717	61.54	0.038	0.16	1.712	0.924	2616.23	357.266	13.214	66.793	19.993	1.558
25	125	1573.85	53.9683	63.24	0.037	0.166	1.725	0.913	4108.54	377.879	13.846	65.172	20.982	1.644
50	125	1573.79	45.098	50	0.038	0.078	1.702	1.015	3414.77	352.865	17.639	67.307	15.054	1.703
75	125	1573.84	64.1026	52.83	0.056	0.083	1.842	0.892	3610.24	425.908	17.469	71.168	11.363	1.535
100	125	1574.04	32.8571	35.42	0.051	0.163	1.667	0.836	3288.11	285.755	13.018	65.596	21.386	1.508
125	125	1574.03	49.6226	62.3	0.041	0.152	1.856	0.773	3427.64	328.82	17.371	67.815	14.815	1.643
150	125	1573.9	45.873	55.17	0.049	0.18	1.802	1.062	3978.74	375.731	16.691	65.15	21.659	1.543
175	125	1574.21	42.8571	62.26	0.053	0.087	1.798	1.381	3396.79	397.293	17.823	67.172	15.005	1.561
200	125	1574.07	42.3077	65.45	0.044	0.107	1.86	0.926	3541.11	408.323	20.749	69.96	9.29	1.498
225	125	1574.39	45.7778	62.69	0.048	0.117	1.857	0.777	3464.16	410.68	15.903	68.521	15.576	1.52
250	125	1574.4	25	28.3	0.049	0.136	1.912	1.033	3577.3	491.44	19.978	69.535	10.487	1.527
275	125	1574.59	45.283	50.75	0.05	0.117	1.892	0.912	3395.52	312.936	16.46	71.576	11.964	1.624
275	150	1573.94	42.623	61.11	0.067	0.129	1.68	0.945	3185.59	295.296	13.257	65.283	21.46	1.563
250	150	1574.23	39.5349	41.07	0.052	0.118	1.939	0.896	3596.44	345.453	22.159	69.327	8.514	1.613
225	150	1574.23	49.2063	57.38	0.033	0.109	1.754	0.745	3225.3	292.778	17.669	67.315	15.016	1.623
200	150	1574.73	46.5116	55.36	0.027	0.099	1.613	0.806	3106.17	249.365	17.868	60.965	21.166	1.612
175	150	1574.22	65.0794	61.19	0.042	0.083	1.779	0.702	3442.55	346.579	19.921	66.482	13.598	1.528
150	150	1573.86	38.0952	56.45	0.043	0.088	1.894	0.672	4432.55	304.486	17.274	72.498	10.228	1.505
125	150	1574.96	46.4286	58.82	0.04	0.107	1.731	0.696	4615.75	297.11	16.347	68.595	15.058	1.564
100	150	1573.84	42.8571	53.85	0.041	0.071	1.593	0.811	4318.2	340.913	15.357	62.436	22.207	1.475
75	150	1573.58	37.2093	48.39	0.048	0.078	1.713	0.886	3463.67	378.37	16.701	67.084	16.215	1.501
50	150	1573.9	56.1644	43.06	0.043	0.129	1.757	0.841	3341.51	435.42	18.148	69.773	12.078	1.562
25	150	1573.79	50.3846	63.93	0.033	0.109	1.555	0.612	2655.99	279.357	12.056	58.781	29.163	1.688
0	150	1573.74	56.5854	63.89	0.03	0.067	1.645	0.618	3145.66	328.759	13.895	67.737	18.368	1.515
0	175	1573.4	48.5294	69.12	0.037	0.094	1.681	0.679	3697.53	369.348	14.652	68.699	16.649	1.434
25	175	1573.3	53.5714	58.06	0.039	0.137	1.716	0.764	4086.05	382.917	15.755	68.516	15.729	1.52
50	175	1573.43	65.2778	60.94	0.054	0.118	1.685	0.905	3873.47	464.3	17.228	69.666	13.106	1.506
75	175	1573.54	59.2683	52.63	0.047	0.115	1.643	0.771	3237.78	423.635	15.641	69.459	14.9	1.459
100	175	1573.6	44.8837	50.94	0.048	0.058	1.762	0.829	4288.01	366.016	18.643	70.679	10.679	1.475
125	175	1573.83	44.2308	57.38	0.05	0.163	1.707	0.795	4018.84	290.834	18.295	67.852	13.853	1.537
150	175	1573.92	47.3973	58.73	0.043	0.077	1.729	0.95	3473.57	304.353	17.567	70.771	11.662	1.501
175	175	1574.1	44.4444	61.4	0.036	0.097	1.569	0.681	3005.52	364.608	15.952	65.751	18.297	1.654
200	175	1574.28	34.8837	58.82	0.044	0.096	1.691	0.767	3368.74	283.264	16.594	68.357	15.049	1.573
225	175	1574.49	47.619	61.29	0.035	0.096	1.7	0.829	3460.92	327.997	16.752	69.337	13.912	1.613
250	175	1574.25	57.6923	45.1	0.05	0.083	1.81	0.858	3582.66	311.107	21.538	67.898	10.563	1.525
275	175	1574.4	56.1644	57.38	0.039	0.097	1.637	0.863	3035.84	337.96	15.424	61.906	22.67	1.626
275	200	1574.19	60.5634	62.07	0.031	0.051	1.517	0.587	2948.19	293.54	13.788	59.376	26.837	1.537
250	200	1574.12	52.4651	50	0.034	0.057	1.647	0.64	3522.99	382.145	17.895	69.013	13.092	1.616
225	200	1574.03	40.1	42.55	0.037	0.065	1.738	0.692	4126.24	389.518	17.707	69.604	12.688	1.526
200	200	1574.05	38.4615	45.1	0.041	0.057	1.702	0.699	3766.49	342.22	16.574	69.732	13.694	1.434
175	200	1574.15	35.625	48.28	0.035	0.053	1.61	0.86	3330.99	504.85	20.069	68.859	11.072	1.64
150	200	1573.65	33.3333	58.21	0.036	0.158	1.574	0.604	4148.94	375.42	17.236	70.947	11.816	1.542
125	200	1573.6	46.1905	63.16	0.046	0.036	1.715	0.771	4193.24	331.242	18.986	72.527	8.487	1.598
100	200	1573.23	45.641	61.29	0.048	0.077	1.67	0.88	4511.74	457.35	16.738	70.651	12.611	1.579
75	200	1573.01	51.3433	65.67	0.04	0.098	1.679	0.715	4345.44	426.351	17.328	70.236	12.436	1.531
50	200	1573.14	37.5	59.42	0.041	0.105	1.647	0.774	4097.14	438.61	16.695	70.978	12.326	1.538
25	200	1573.11	59.7222	61.97	0.038	0.126	1.638	0.598	3655.79	475.23	15.223	70.126	14.652	1.456
0	200	1573.28	36.5385	53.85	0.04	0.099	1.644	0.605	3969.24	400.14	14.726	61.88	23.395	1.477
0	225	1573.26	42.1875	62.9	0.043	0.058	1.706	0.704	4239.64	475.36	17.441	70.07	12.488	1.5
25	225	1573.33	51.9048	59.62	0.041	0.072	1.694	0.684	4014.29	314.647	18.162	72.486	9.352	1.516
50	225	1573.28	52.7143	55.1	0.047	0.087	1.642	0.767	3643.79	450.52	16.133	69.118	14.748	1.584
75	225	1574.31	45.8065	47.62	0.047	0.066	1.702	0.739	4273.04	510.83	18.816	71.211	9.973	1.507
100	225	1573.39	49.0323	54.1	0.051	0.198	1.742	0.827	4177.14	417.364	19.511	67.49	13	1.489
125	225	1573.71	39.3443	55.22	0.053	0.094	1.581	0.773	4068.44	432.32	14.839	63.268	21.893	1.613
150	225	1573.86	52.0794	58.06	0.058	0.077	1.744	0.992	4004.54	436.01	19.265	67.483	13.253	1.543
175	225	1573.71	59.863	57.89	0.046	0.136	1.616	0.897	3715.34	373.552	17.144	70.17	12.686	1.669
200	225	1573.92	57.1429	50.88	0.04	0.059	1.556	0.668	3458.79	318.176	13.87	58.69	27.439	1.721
225	225	1573.85	56.9444	54.93	0.038	0.085	1.764	0.688	3672.29	323.653	18.232	67.763	14.004	1.597
250	225	1573.83	43.2836	61.76	0.04	0.136	1.752	0.761	3794.94	395.299	15.309	68.227	16.464	1.562
275	225	1573.68	53.863	60.32	0.06	0.08	1.545	0.634	2867.79	365.281	12.432	60.361	27.207	1.57
275	250	1573.44	56.0377	54.39	0.036	0.067	1.748	0.506	3575.34	319.467	13.195	61.224	25.58	1.547
250	250	1573.66	50.9375	54.67	0.029	0.12	1.626	0.445	3221.44	279.812	10.062	59.66	30.277	1.634
225	250	1573.9	54.386	55.56	0.053	0.112	1.791	0.786	3654.99	438.08	15.979	65.758	18.263	1.665
200	250	1573.92	44.898	46.81	0.042	0.079	1.794	0.701	3879.29	372.371	16.371	67.016	16.612	1.571
175	250	1574.06	44.2308	52.83	0.05	0.157	1.72	0.84	3198.89	399.688	13.722	62.962	23.316	1.677
150	250	1573.98	43.3333	62	0.041	0.1	1.769	0.763	4337.24	334.173	15.077	64.211	20.711	1.529
125	250	1574.26	47.7419	60.66	0.049	0.082	1.762	0.999	4190.14	407.169	15.818	64.883	19.298	1.615
100	250	1573.71	43.9623	61.4	0.054	0.112	1.835	1.004	3873.79	494.62	17.258	69.811	12.931	1.536
75	250	1573.41	47.9487	63.46	0.047	0.183	1.849	0.792	3830.24	515.84	18.127	69.88	11.993	1.536
50	250	1573.68	35.3968	57.38	0.045	0.143	1.879	0.822	3724.84	457.76	16.219	72.812	10.969	1.601
25	250	1573.56	44.4444	60.94	0.021	0.071	1.656	0.402	3245.44	262.13	13.279	58.69	28.03	1.628
0	250	1573.79	45.5814	46.43	0.049	0.069	1.714	0.664	3678.74	325.338	15.563	66.775	17.662	1.503
0	275	1573.79	45.0877	57.69	0.054	0.108	1.759	0.803	3969.54	386.082	17.984	69.918	12.099	1.562
25	275	1573.76	41.2698	49.12	0.036	0.115	1.639	0.633	3319.59	324.457	13.148	63.873	22.979	1.545
175	275	1573.92	46.8421	50.82	0.034	0.047	1.677	0.839	3823.99	347.581	14.261	61.034	24.705	1.657
200	275	1574.15	44.6939	48.08	0.05	0.106	1.974	0.841	3684.64	415.64	13.725	62.81	23.465	1.535
225	275	1574	50.5634	52.24	0.062	0.125	1.721	0.997	3666.49	438.54	13.364	65.159	21.477	1.661
250	275	1574.25	51.863	52.63	0.05	0.093	1.623	0.718	3837.64	324.456	12.546	59.799	27.654	1.604
275	275	1574.04	54.6988	56.94	0.038	0.091	1.615	0.641	3590.79	348.426	14.326	60.649	25.025	1.55
199	0			61.9048
195	0			45.7627
187.5	0			50.7692
87.5	100			66.6667
80	100			72.5806
76	100			62.2642
125	152.5			55.7692
125	155			60.6557
125	162.5			61.4035
175	222.5			60.3175
175	220			57.8125
175	212.5			55.5556
